# Supplementary material for: EVI2B Is a Prognostic Biomarker and Is Correlated with Monocyte and Macrophage Infiltration in Osteosarcoma Based on an Integrative Analysis
Source: Biomolecules. 2023 Feb 8;13(2):327. doi: 10.3390/biom13020327 (PMC9953216; doi:10.3390/biom13020327)
Supplement: Supplementary file 1 [file biomolecules-13-00327-s001.zip]

Archive with 1 entries (1 files):
- biomolecules-2070340-supplementary.pdf
